# Supplementary material for: A study of a diauxic growth experiment using an expanded dynamic flux balance framework
Source: PLoS One. 2023 Jan 6;18(1):e0280077. doi: 10.1371/journal.pone.0280077 (PMC9821518; doi:10.1371/journal.pone.0280077)
Supplement: S3 File — A zip file containing the Matlab source code. (ZIP) [file pone.0280077.s003.zip]

Archive with 41 entries (29 files):
- FermentationSim/
- FermentationSim/Figures/
- FermentationSim/Figures/file_hierarchy.eps
- FermentationSim/Figures/file_hierarchy.svg
- FermentationSim/Figures/process_flow.eps
- FermentationSim/Figures/process_flow.svg
- FermentationSim/generate_setup_files.m
- FermentationSim/init.m
- FermentationSim/input/
- FermentationSim/input/additions/
- FermentationSim/input/additions/batch_m9_reproduce_fermCL.csv
- FermentationSim/input/additions/simple_glucose_batch.csv
- FermentationSim/input/complex_rules/
- FermentationSim/input/complex_rules/acetateLim_MG1655Enjalbert.csv
- FermentationSim/input/complex_rules/acetateLim_tuned.csv
- FermentationSim/input/complex_rules/acetateLim_tuned_ln.csv
- FermentationSim/input/configuration/
- FermentationSim/input/configuration/CL_dFBA_compare.csv
- FermentationSim/input/configuration/CL_ecc.csv
- FermentationSim/input/configuration/CL_search.csv
- FermentationSim/input/exchange_reactions/
- FermentationSim/input/exchange_reactions/dFBA_compare.csv
- FermentationSim/input/exchange_reactions/fermCL_ionsNotLimiting.csv
- FermentationSim/input/exchange_reactions/fermCL_ionsNotLimiting_o2Lim.csv
- FermentationSim/input/exchange_reactions/fermCL_ionsNotLimiting_o2Lim_lacBlock_dhaBlock.csv
- FermentationSim/input/exchange_reactions/fermCL_ionsNotLimiting_o2Lim_lacBlock_dhaBlock_acLim_pyrBlock.csv
- FermentationSim/input/media/
- FermentationSim/input/media/inoculate.csv
- FermentationSim/input/media/m9_fermCL.csv
- FermentationSim/input/media/simple_glucose.csv
- FermentationSim/input/models/
- FermentationSim/input/models/mat/
- FermentationSim/input/models/mat/iJO1366_sMOMENT_2019_06_25.mat
- FermentationSim/input/models/mat/iJO1366_sMOMENT_highEc.mat
- FermentationSim/input/models/xml/
- FermentationSim/input/models/xml/iJO1366_sMOMENT_2019_06_25.xml
- FermentationSim/output/
- FermentationSim/plot_enzyme_distribution.m
- FermentationSim/plot_simulation.m
- FermentationSim/run_simulation.m
- FermentationSim/setup_simulation.m
