# Supplementary material for: A study of a diauxic growth experiment using an expanded dynamic flux balance framework
Source: PLoS One. 2023 Jan 6;18(1):e0280077. doi: 10.1371/journal.pone.0280077 (PMC9821518; doi:10.1371/journal.pone.0280077)
Supplement: S3 File — A zip file containing the Matlab source code. (ZIP) [file pone.0280077.s003.zip › FermentationSim/input/additions/batch_m9_reproduce_fermCL.csv]

medium_id	add_amount_liters	add_time_start_hours	add_time_duration_hours
m9_fermCL	1.46	0	0
inoculate	0.04	0	0
outflow	0.315	0	12
