# Supplementary material for: A study of a diauxic growth experiment using an expanded dynamic flux balance framework
Source: PLoS One. 2023 Jan 6;18(1):e0280077. doi: 10.1371/journal.pone.0280077 (PMC9821518; doi:10.1371/journal.pone.0280077)
Supplement: S3 File — A zip file containing the Matlab source code. (ZIP) [file pone.0280077.s003.zip › FermentationSim/input/complex_rules/acetateLim_MG1655Enjalbert.csv]

constraint	rule	k1	k2
ub.EX_ac_e	scale_by_delta_exponetial	8	0
