# Supplementary material for: A study of a diauxic growth experiment using an expanded dynamic flux balance framework
Source: PLoS One. 2023 Jan 6;18(1):e0280077. doi: 10.1371/journal.pone.0280077 (PMC9821518; doi:10.1371/journal.pone.0280077)
Supplement: S3 File — A zip file containing the Matlab source code. (ZIP) [file pone.0280077.s003.zip › FermentationSim/input/configuration/CL_dFBA_compare.csv]

simulation_name	simulation_time_hours	simulation_time_step_number	simulation_initial_biomass_gDW	model_name	biomass_function	exchange_reactions_file	media_files	addition_program	complex_rules	enzyme_change_grams_per_hour	plot_live
dFBA	6	600	0.1	iJO1366_sMOMENT_highEc	BIOMASS_Ec_iJO1366_core_53p95M	dFBA_compare	simple_glucose	simple_glucose_batch	none	-1	0
decFBA	6	600	0.1	iJO1366_sMOMENT_2019_06_25	BIOMASS_Ec_iJO1366_core_53p95M	dFBA_compare	simple_glucose	simple_glucose_batch	none	-1	0
decFBAecc	6	600	0.1	iJO1366_sMOMENT_2019_06_25	BIOMASS_Ec_iJO1366_core_53p95M	dFBA_compare	simple_glucose	simple_glucose_batch	none	0.01	0
