# Supplementary material for: A study of a diauxic growth experiment using an expanded dynamic flux balance framework
Source: PLoS One. 2023 Jan 6;18(1):e0280077. doi: 10.1371/journal.pone.0280077 (PMC9821518; doi:10.1371/journal.pone.0280077)
Supplement: S3 File — A zip file containing the Matlab source code. (ZIP) [file pone.0280077.s003.zip › FermentationSim/input/configuration/CL_search.csv]

simulation_name	simulation_time_hours	simulation_time_step_number	simulation_initial_biomass_gDW	model_name	biomass_function	exchange_reactions_file	media_files	addition_program	complex_rules	enzyme_change_grams_per_hour	plot_live
D	10	1000	0.07	iJO1366_sMOMENT_2019_06_25	BIOMASS_Ec_iJO1366_core_53p95M	fermCL_ionsNotLimiting_o2Lim_lacBlock_dhaBlock_acLim_pyrBlock	m9_fermCL,inoculate	batch_m9_reproduce_fermCL	acetateLim_tuned_ln	-1	0
C	10	1000	0.07	iJO1366_sMOMENT_2019_06_25	BIOMASS_Ec_iJO1366_core_53p95M	fermCL_ionsNotLimiting_o2Lim_lacBlock_dhaBlock_acLim_pyrBlock	m9_fermCL,inoculate	batch_m9_reproduce_fermCL	none	-1	0
B	10	1000	0.07	iJO1366_sMOMENT_2019_06_25	BIOMASS_Ec_iJO1366_core_53p95M	fermCL_ionsNotLimiting_o2Lim_lacBlock_dhaBlock	m9_fermCL,inoculate	batch_m9_reproduce_fermCL	none	-1	0
A	10	1000	0.07	iJO1366_sMOMENT_2019_06_25	BIOMASS_Ec_iJO1366_core_53p95M	fermCL_ionsNotLimiting	m9_fermCL,inoculate	batch_m9_reproduce_fermCL	none	-1	0
