# Supplementary material for: A study of a diauxic growth experiment using an expanded dynamic flux balance framework
Source: PLoS One. 2023 Jan 6;18(1):e0280077. doi: 10.1371/journal.pone.0280077 (PMC9821518; doi:10.1371/journal.pone.0280077)
Supplement: S3 File — A zip file containing the Matlab source code. (ZIP) [file pone.0280077.s003.zip › FermentationSim/input/media/inoculate.csv]

exchange_reaction_id	exchange_reaction_name	concentration_mmol_per_liter
EX_h2o_e	H2O exchange	55000
